# Supplementary material for: Protein-Aided Synthesis of Copper-Integrated Polyaniline Nanocomposite Encapsulated with Reduced Graphene Oxide for Highly Sensitive Electrochemical Detection of Dimetridazole in Real Samples
Source: Polymers (Basel). 2024 Jan 4;16(1):162. doi: 10.3390/polym16010162 (PMC10781186; doi:10.3390/polym16010162)
Supplement: Supplementary file 1 [file polymers-16-00162-s001.zip]

Archive with 1 entries (1 files):
- polymers-2753141-supplementary.pdf
